# Supplementary material for: Rapid character scoring and tabulation of large leaf‐image libraries using Adobe Bridge
Source: Appl Plant Sci. 2022 Nov 24;10(6):e11500. doi: 10.1002/aps3.11500 (PMC9742824; doi:10.1002/aps3.11500)
Supplement: Supplementary file 1 — Appendix S1. Fossil leaf metadata dictionary. [file APS3-10-e11500-s002.txt]

A. Attributes
	0.1 Specimen Quality Index
		0.11 Highest vein order preserved
			0.111 primary
			0.112 secondary
			0.113 tertiary
			0.114 quaternary
			0.115 quinternary or higher
		0.12 Apex preserved
		0.13 Base preserved
		0.14 >1/2 margin preserved
	0.2 Repository and collection info
		0.21 Museum name 1
		0.22 Museum name 2
	0.3 Fossil age
		0.31 Time period 1
		0.32 Time period 2
	0.4 Locality
		0.41 Site name 1
		0.42 Site name 2
	0.5 Facies or depositional environment
		0.51 facies 1
		0.52 facies 2
		0.53 facies 3
B. Leaf Architecture
	1. Leaf Attachment
		1.1 leaf attachment petiolate
		1.2 leaf attachment sessile
	2. Leaf Arrangement
		2.1 leaf arrangement alternate
		2.2 leaf arrangement subopposite
		2.3 leaf arrangement opposite
		2.4 leaf arrangement whorled
	3. Leaf Organization
		3.1 leaf organization simple
		3.2 leaf organization compound
		3.3 leaf organization palmately compound
		3.4 leaf organization once pinnately compound
		3.5 leaf organization bipinnately compound
		3.6 leaf organization tripinnately compound
	4. Leaflet Arrangement (of pinnately compound leaves)
		4.1 leaflet arrangement alternate
		4.2 leaflet arrangement subopposite
		4.3 leaflet arrangement opposite odd pinnately compound
		4.4 leaflet arrangement opposite even pinnately compound
		4.5 leaflet arrangement unknown
	5. Leaflet Attachment (of compound leaves)
		5.1. leaflet attachment petiolulate
		5.2. leaflet attachment sessile
	6. Petiole features
		6.1. petiole features 
			6.1.0 absent
			6.1.1 present
		6.2. petiole base features
			6.2.1 petiole base sheathing
			6.2.2 petiole base pulvinate
		6.3. petiole glands
			6.3.1 petiole glands petiolar
			6.3.2 petiole glands acropetiolar
		6.4. petiole cross section
			6.4.1 petiole cross section teretesa
			6.4.2 petiole cross section semiterete
			6.4.3 petiole cross section canaliculate
			6.4.4 petiole cross section angular
			6.4.5 petiole cross section winged
		6.5. phyllodes
			6.5.0 absent
			6.5.1 present
	7. Position of Lamina Attachment
		7.1 blade attachment marginal
		7.2 blade attachment peltate central
		7.3 blade attachment peltate excentric
	8. Laminar Size
		8.1 laminar size leptophyll
		8.2 laminar size nanophyll
		8.3 laminar size microphyll
		8.4 laminar size notophyll
		8.5 laminar size mesophyll
		8.6 laminar size macrophyll
		8.7 laminar size megaphyll
	9. L:W ratio
		9.1 <1.0
		9.2 1.0 to 1.9
		9.3 2.0 to 2.9 
		9.4 3.0 to 3.9
		9.5 4.0 to 4.9
		9.6 5.0 to 5.9
		9.7 6.0 to 6.9
		9.8 7.0 to 7.9
		9.9 >8.0
	10. Laminar Shape
		10.1 laminar shape elliptic
		10.2 laminar shape obovate
		10.3 laminar shape ovate
		10.4 laminar shape oblong
		10.5 laminar shape linear
		10.6 laminar shape special
	11. Medial Symmetry
		11.1 medial symmetry
		11.2 asymmetrical
	12. Base Symmetry
		12.1 basal symmetry
		12.2 basal width asymmetrical
		12.3 basal extension asymmetrical
		12.4 basal insertion asymmetrical
	13. Lobation
		13.1 unlobed (entire)
		13.2 palmately lobed
		13.3 palmatisect
		13.4 pinnately lobed
		13.5 pinnatisect
		13.6 palmately and pinnately lobed
		13.7 bilobed
	14. Margin type
		14.1 untoothed (margin entire)
		14.2 dentate margin
		14.3 serrate margin
		14.4 crenate margin
	15. Special margin features
		15.0 margin features absent
		15.1 errose margin
		15.2 sinuous margin
		15.3 revolute margin
		15.4 involute margin
		15.5 undulate margin
	16. Apex angle
		16.1 acute apex angle
		16.2 obtuse apex angle
		16.3 reflex apex angle
	17. Apex shape
		17.1 straight apex
		17.2 convex apex
		17.3 rounded apex
		17.4 truncate apex
		17.5 acuminate apex
		17.6 emarginate apex
		17.7 lobed apex
	18. Base angle
		18.1 acute base angle
		18.2 obtuse base angle
		18.3 reflex base angle
		18.4 circular base angle
	19. Base shape
		19.1. no basal extension
			19.1.1 straight (cuneate) base shape
			19.1.2 concave base shape
			19.1.3 convex base shape
			19.1.4 rounded base shape
			19.1.5 truncate base shape
			19.1.6 concavo-convex base shape
			19.1.7 complex base shape
			19.1.8 decurrent base shape
		19.2. basal extension present
			19.2.1 cordate base shape
			19.2.2 lobate base shape
			19.2.3 sagittate base shape
			19.2.4 hastate base shape
			19.2.5 runcinate base shape
			19.2.6 auriculate base shape
	20. Terminal apex features
		20.0 apex features absent
		20.1 mucronate (apiculate) apex
		20.2 spinose apex
		20.3 retuse apex
	21. Surface texture
		21.1 smooth
		21.2 pitted
		21.3 papillate
		21.4 rugose
		21.5 pubescent
	22. Surficial glands
		22.0 surficial glands absent
		22.1 laminar glands
		22.2 marginal glands
		22.3 apical glands
		22.4 basilaminar glands
	23. Primary Vein Framework
		23.1 primary venation pinnate
		23.2 primary venation basal actinodromous
		23.3 primary venation suprabasal actinodromous
		23.4 primary venation palinactinodromous
		23.5 primary venation basal acrodromous
		23.6 primary venation suprabasal acrodromous
		23.7 primary venation flabellate
		23.8 primary venation parallelodromous
		23.9 primary venation campylodromous
	24. Naked Basal Veins
		24.0 naked basal veins absent
		24.1 naked basal veins present
	25. Number of basal veins
		25.1 1 basal vein
		25.2 2 basal veins
		25.3 3 basal veins
		25.4 4 basal veins
		25.5 5 basal veins
		25.6 6 basal veins
		25.7 7 basal veins
	26. Agrophic Veins
		26.0 agrophic veins absent
		26.1 simple agrophic veins
		26.2 compound agrophic veins
	27. Major Secondary Vein Framework
		27.1. reaching margin
			27.1.1 major secondaries craspedodromous
			27.1.2 major secondaries semicraspedodromous
			27.1.3 major secondaries festooned semicraspedodromous
		27.2. not reaching margin
			27.2.1 major secondaries eucamptodromous
			27.2.2 major secondaries basal eucamptodromous
			27.2.3 major secondaries hemieucamptodromous
			27.2.4 major secondaries eucamptodromous becoming brochidodromous
			27.2.5 major secondaries reticulodromous
			27.2.6 major secondaries cladodromous
		27.3. form loops and not reaching margin
			27.3.1 major secondaries simple brochidodromous
			27.3.2 major secondaries festooned brochidodromous
		27.4. major secondaries mixed
			27.4.0 not mixed
			27.4.1 major secondaries mixed
	28. Interior Secondaries
		28.0 interior secondaries absent
		28.1 interior secondaries present
	29. Minor Secondary Course
		29.0 minor secondaries absent
		29.1 minor secondary course craspedodromous
		29.2 minor secondary course simple brochidodromous
		29.3 minor secondary course semicraspedodromous
	30. Perimarginal Veins
		30.0 perimarginal veins absent
		30.1 marginal secondary
		30.2 intramarginal secondary
		30.3 fimbrial vein present
	31. Major Secondary Spacing
		31.1 regular spacing
		31.2 irregular spacing
		31.3 spacing that decreases proximally
		31.4 spacing that gradually increases proximally
		31.5 spacing that abruptly increases proximally
	32. Major Secondary Angle to Midvein
		32.1 uniform angle
		32.2 inconsistent secondary angle
		32.3 angle that smoothly increases proximally
		32.4 angle that smoothly decreases proximally
		32.5 angle that abruptly increases proximally
		32.6 one pair of acute basal secondaries
	33. Major Secondary Attachment to Midvein
		33.1 decurrent attachment to midvein
		33.2 basally decurrent attachment to midvein
		33.3 excurrent attachment to midvein
		33.4 deflected attachment to midvein
	34. Intersecondary Veins
		34.1. intersecondary veins 
			34.1.0 intersecondary veins absent
			34.1.1 intersecondary veins present
		34.2. intersecondary veins proximal course
			34.2.1 proximal course is parallel to major secondaries
			34.2.2 proximal course is perpendicular to midvein
		34.3. intersecondary veins length
			34.3.1 intersecondary length <50% of subjacent secondary
			34.3.2 intersecondary length >50% of subjacent secondary
		34.4. intersecondary veins distal course
			34.4.1 distal course reticulating or ramifying
			34.4.2 distal course parallel to a major secondary
			34.4.3 distal course perpendicular to a subjacent major secondary
			34.4.4 distal course basiflexed but not joining the subjacent secondary at right angles
		34.5. intersecondary veins frequency
			34.5.1 vein frequency <1 per intercostal area
			34.5.2 vein frequency usually 1 per intercostal area
			34.5.3 vein frequency >1 per intercostal area
	35. Intercostal Tertiary Vein Fabric
		35.1. percurrent
			35.1.1 intercostal tertiary vein fabric opposite percurrent with straight course
			35.1.2 intercostal tertiary vein fabric opposite percurrent with convex course
			35.1.3 intercostal tertiary vein fabric opposite percurrent with sinuous course
			35.1.4 intercostal tertiary vein fabric opposite percurrent forming a chevron
			35.1.5 intercostal tertiary vein fabric alternate percurrent
			35.1.6 intercostal tertiary vein fabric mixed percurrent
		35.2. angle of percurrent intercostal tertiaries
			35.1.1 acute to midvein
			35.1.2 obtuse to midvein
			35.1.3 perpendicular to midvein
		35.2. reticulate
			35.2.1 intercostal tertiary veins irregular reticulate
			35.2.2 intercostal tertiary veins regular reticulate
			35.2.3 intercostal tertiary veins composite admedial
		35.3. ramified
			35.3.1 intercostal tertiary veins admedially ramified
			35.3.2 intercostal tertiary veins exmedially ramified
			35.3.3 intercostal tertiary veins transversely ramified
			35.3.4 intercostal tertiary veins transversely freely ramified
	36. Intercostal Tertiary Vein Angle Variability (for percurrent fabrics)
		36.1 inconsistent vein angle variability
		36.2 angle remains consistent
		36.3 angle increases exmedially
		36.4 basally concentric tertiaries
		36.5 exmedially decreasing vein angle
		36.6 proximally increasing vein angle
		36.7 proximally decreasing vein angle
	37. Epimedial Tertiaries
		37.1. fabric
			37.1.1 epimedial tertiaries opposite percurrent
			37.1.2 epimedial tertiaries alternate percurrent
			37.1.3 epimedial tertiaries mixed percurrent
			37.1.4 epimedial tertiaries ramified
			37.1.5 epimedial tertiaries reticulate
			37.1.6 epimedial tertiaries mixed
		37.2. proximal course of percurrent
			37.2.1 proximal course parallel to the subjacent secondary
			37.2.2 proximal course parallel to the intercostal tertiaries
			37.2.3 proximal course perpendicular to the midvein
			37.2.4 proximal course parallel to the intersecondary
			37.2.5 proximal course obtuse to the midvein
			37.2.6 proximal course acute to the midvein
		37.3. distal course of percurrent	
			37.3.1 distal course parallel to the intercostal tertiaries
			37.3.2 distal course basiflexed
			37.3.3 distal course acroflexed
	38. Exterior Tertiary Course
		38.0 exterior tertiaries absent
		38.1 exterior tertiaries looped
		38.2 exterior tertiaries terminate at the margin
		38.3 exterior tertiary course variable
	39. Quaternary Vein Fabric
		39.1 quaternary vein fabric opposite percurrent
		39.2 quaternary vein fabric alternate percurrent
		39.3 quaternary vein fabric mixed percurrent
		39.4 quaternary vein fabric regular reticulate
		39.5 quaternary vein fabric irregular reticulate
		39.6 quaternary vein fabric freely ramifying
	40. Quinternary Vein Fabric
		40.1 quinternary vein fabric regular reticulate
		40.2 quinternary vein fabric irregular reticulate
		40.3 quinternary vein fabric freely ramifying
	41. Areolation
		41.1 areolation lacking
		41.2 areolation poorly developed
		41.3 areolation shows moderate development
		41.4 areolation shows good development
		41.5 areolation paxillate
	42. Freely Ending Veinlets
		42.1. FEV 
			42.1.0 FEV absent
			42.1.1 FEV present
		42.2. FEV present
			42.2.1 FEVs mostly unbranched
			42.2.2 FEVs mostly one branched
			42.2.3 FEVs mostly two branched, dichotomous
			42.2.4 FEVs mostly two branched, dendritic
		42.3. FEV terminals
			42.3.1 simple FEV terminals
			42.3.2 FEV with tracheoid idioblasts
			42.3.3 FEV with highly branched sclereids
	43. Marginal Ultimate venation
		43.0 marginal ultimate venation absent
		43.1 marginal ultimate venation incomplete
		43.2 marginal ultimate venation spiked
		43.3 marginal ultimate venation looped
	44. Tooth Spacing
		44.1 tooth spacing regular 
		44.2 tooth spacing irregular 
	45. Number of Orders of Teeth
		45.1 one order of teeth
		45.2 two orders of teeth
		45.3 three orders of teeth
	46. Number of teeth/cm
		46.1 1
		46.2 2
		46.3 3
		46.4 4
		46.5 5
		46.6 6
		46.7 7
		46.8 8
		46.9 9
		46.10 10
	47. Sinus Shape
		47.1 sinus shape angular
		47.2 sinus shape rounded
	48. Tooth Shape
		48.1 cv/cv
		48.2 cv/st
		48.3 cv/cc
		48.4 cv/fl
		48.5 cv/rt
		48.6 st/cv
		48.7 st/st
		48.8 st/cc
		48.9 st/fl
		48.10 st/rt
		48.11 cc/cv
		48.12 cc/st
		48.13 cc/cc
		48.14 cc/fl
		48.15 cc/rt
		48.16 fl/cv
		48.17 fl/st
		48.18 fl/cc
		48.19 fl/fl
		48.20 fl/rt
		48.21 rt/cv
		48.22 rt/st
		48.23 rt/cc
		48.24 rt/fl
		48.25 rt/rt
	49. Principal Vein
		49.0 principal vein absent
		49.1 principal vein present
	50. Principal Vein Termination
		50.1 submarginal termination 
		50.2 marginal termination at tooth apex 
		50.3 marginal termination on the distal flank
		50.4 marginal termination at the nadir of superjacent sinus
		50.5 marginal termination on the proximal flank
	51. Course of Major Accessory Veins
		51.0 accessory veins absent
		51.1 accessory veins convex
		51.2 accessory veins looped
		51.3 accessory vein straight or concave
		51.4 accessory vein running from sinus
	52. Special features of tooth apex
		52.1. special features of tooth apex
			52.1.0 simple tooth apex no features
			52.1.1 special features present
			52.1.2 nonspecific tooth apex
		52.2. within tooth apex
			52.2.1 foraminate tooth apex
			52.2.2 tylate tooth apex
			52.2.3 cassidate tooth apex
		52.3. on tooth apex
			52.3.1 spinose tooth apex
			52.3.2 mucronate tooth apex
			52.3.3 setaceous tooth apex
			52.3.4 papillate tooth apex
			52.3.5 spherulate tooth apex
C. Damage Types
	53. Hole Feeding
		53.1 DT001 small circular hole
		53.2 DT002 medium circular hole
		53.3 DT003 small polylobate hole
		53.4 DT004 large circular hole
		53.5 DT005 large polylobate hole
		53.6 DT006 both sides of primary vein
		53.7 DT007 elongate hole
		53.8 DT008 parallel sided hole
		53.9 DT009 comma-shaped to elliptical hole
		53.10 DT010 excised ring
		53.11 DT050 holes along major veins
		53.12 DT051 overlapping slots
		53.13 DT057 at secondary vein divergence
		53.14 DT063 major vein suspended
		53.15 DT064 linear holes near margin
		53.16 DT068 major vein removed
		53.17 DT078 intercostal tissue removed
		53.18 DT098 symmetrical holes across primary vein
		53.19 DT113 surrounded by blotched rim
		53.20 DT126 connected by necrotic tissue
		53.21 DT148 surrounded by flange of reaction tissue
	54. Margin Feeding
		54.1 DT012 circular excision, < 180° arc
		54.2 DT013 excision of leaf apex
		54.3 DT014 excision to primary vein
		54.4 DT015 deep or expanding excision
		54.5 DT026 removal of interveinal tissue
		54.6 DT081 circular excision, > 180° arc
		54.7 DT142 surrounded by broad rim
		54.8 DT143 serial excisions
	55. Skeletonization
		55.1 DT016 poorly developed reaction rim
		55.2 DT017 well developed reaction rim
		55.3 DT018 next to large holes
		55.4 DT019 broad and rectangular
		55.6 DT020 elongate, curvilinear to rectilinear
		55.7 DT021 highest order veins removed
		55.8 DT022 elongate, along margin or major veins
		55.9 DT023 subparallel, curvilinear swaths
		55.10 DT024 ovoidal, next to major veins
		55.11 DT056 leaf base
		55.12 DT061 adjoining and following one side of major veins
		55.13 DT079 adjoining and following both sides of major veins
	56. Surface Feeding
		56.1 DT025 elongate and narrow
		56.2 DT027 linear, parallel to primary vein
		56.3 DT028 between parallel veins
		56.4 DT029 weak reaction rim
		56.5 DT030 polylobate reaction rim
		56.6 DT031 circular to ellipsoidal reaction rim
		56.7 DT075 V-shaped necrotic zone
		56.8 DT082 symmetrical across major vein
		56.9 DT097 U-shaped necrotic zone
		56.10 DT103 elongate, parallel to major vein
		56.11 DT130 parallel to 2° veins on interveinal tissue
	57. Piercing and Sucking
		57.1 DT046 circular puncture with central depression
		57.2 DT047 circular puncture with central dome
		57.3 DT048 elliptical puncture
		57.4 DT053 on primary veins
		57.5 DT077 scales with concentric ridges
		57.6 DT086 scale with outer rim
		57.7 DT118 concentric circles of punctures
		57.8 DT128 ellipsoidal scales
		57.9 DT132 ellipsoidal scars with lineations
		57.10 DT133 rough marks on parallel veins
		57.11 DT138 linear row near primary vein
	58. Oviposition
		58.1 DT054 rows in arcuate pattern
		58.2 DT067 overlapping ellipsoidal eggs
		58.3 DT072 slits parallel to stem
		58.4 DT076 along or in primary vein
		58.5 DT100 clusters or lines of scars
		58.6 DT101 single or scattered scars
		58.7 DT102 parallel to secondary veins at leaf margin
		58.8 DT108 scars on stems with deformed veins
		58.9 DT134 on parallel secondary vein
		58.10 DT136 connected by reaction-front and necrotic tissue
		58.11 DT137 transverse to primary vein
	59. Mining
		59.1 DT035 blotch with central chamber
		59.2 DT036 blotch without central chamber
		59.3 DT037 blotch with internal serpentine frass trail
		59.4 DT038 leaf cases
		59.5 DT039 linear, between parallel veins
		59.6 DT040 semilinear with expanded terminal chamber
		59.7 DT041 mine type DT041
		59.8 DT042 linear, skeletonized mine lacking frass
		59.9 DT043 mine type DT043
		59.10 DT044 mine type DT044
		59.11 DT045 mine type DT045
		59.12 DT059 mine type DT059
		59.13 DT060 linear, parallel to primary veins at leaf base 
		59.14 DT065 mine type DT065
		59.15 DT066 mine type DT066
		59.16 DT069 circular blotch with dispersed coprolites
		59.17 DT071 mine type DT071
		59.18 DT088 elongate-ellipsoidal blotch with packed frass
		59.19 DT089 spiral petiole mine
		59.20 DT090 mine type DT090
		59.21 DT091 mine type DT091
		59.22 DT092 mine type DT092
		59.23 DT093 mine type DT093
		59.24 DT094 mine type DT094
		59.25 DT095 mine type DT095
		59.26 DT096 mine type DT096
		59.27 DT099 mine type DT099
		59.28 DT104 mine type DT104
		59.29 DT105 mine type DT105
		59.30 DT109 short, threadlike
		59.31 DT111 mine type DT111
		59.32 DT129 dumbbell shaped
		59.33 DT131 spindle-shaped cases
		59.34 DT139 mine type DT139
		59.35 DT141 zigzag on sphenopsid stem
	60. Galling
		60.1 DT011 thickened rim surrounding minimal central tissue
		60.2 DT032 avoiding major veins
		60.3 DT033 on primary veins
		60.4 DT034 on secondary veins
		60.5 DT049 large core with separate outer rim
		60.6 DT052 radiating partitions of fusanized tissue
		60.7 DT055 on petiole
		60.8 DT062 chains of pockmarked pustules
		60.9 DT070 multilobate structure across leaf
		60.10 DT080 small, hemispherical, carbonized galls
		60.11 DT083 circular; 1 - 6 small holes
		60.12 DT084 elliptical, on 1° vein
		60.13 DT085 elliptical, striated; on major vein
		60.14 DT087 on a twig
		60.15 DT107 thickened leaf with clustered chambers
		60.16 DT110 chamber separated from carbonized rim
		60.17 DT112 convoluted, concentric surface
		60.18 DT115 ellipsoidal, hardened; long axis follows parallel veins
		60.19 DT116 deeply attached, columnar gall
		60.20 DT117 gall type DT117
		60.21 DT119 gall type DT119
		60.22 DT120 gall type DT120
		60.23 DT121 ellipsoidal bud gall
		60.24 DT122 parallel to veins of narrow leaves
		60.25 DT123 gall type DT123
		60.26 DT125 gall type DT125
		60.27 DT127 extending past leaf margin
		60.28 DT135 small galls on woody axis
		60.29 DT144 gall type DT144
		60.30 DT145 gall type DT145
		60.31 DT146 gall type DT146
		60.32 DT147 partitions caused by tertiary venation
		60.33 DT149 gall type DT149
		60.34 DT150 gall type DT150
	61. Seed Predation
		61.1 DT073 large perforations
		61.2 DT074 small perforations
		61.3 DT124 feeding on 3-D seed
		61.4 DT140 feeding at end of wind-dispersed seed
	62. Fungal
		62.1 DT058 blotch with reaction front
	63. Incertae Sedis
		63.1 DT106 pockmarked epidermal tissue
		63.2 DT114 necrotic tissue along margin
