# Supplementary material for: Rapid character scoring and tabulation of large leaf‐image libraries using Adobe Bridge
Source: Appl Plant Sci. 2022 Nov 24;10(6):e11500. doi: 10.1002/aps3.11500 (PMC9742824; doi:10.1002/aps3.11500)
Supplement: Supplementary file 3 — Appendix S3. Format character matrix script. [file APS3-10-e11500-s001.txt]

install.packages("tidyr")
install.packages("stringr")
install.packages("tibble")
library(dplyr)
library(tidyr)
library(stringr)
library(tibble) 


## Import the Extract Metadata.csv exported keywords export file output generated by Bridge. 
# 1. Create a new folder on your computer, and copy the Adobe Bridge metadata export output file from the Desktop into the folder.
# 2. Add the Bridge Keyword file (Appendix 2: Metadata Dictionary, or your customized file used to keyword images in Bridge) to the same folder.
# 3. Set the session directory in RStudio to the new folder. Session > Set Working Directory> Choose Directory.

#Import the .txt where the hierarchical keywords have been stored, following the suggested format
#edit the file name below for the keyword file you have saved in the working directory 
data <- read.delim(file = "A2 Fossil Leaf Metadata Dictionary for Adobe Bridge.txt", header = FALSE, sep = "\t",)

#Import Bridge metadata
ogfile <- read.csv("Extract Metadata-12_34_16PM.csv", header = FALSE, sep = ",")

#Remove first row, which includes headers for "File name" and "keywords"
ogfile <-ogfile[-1,]

#Set row names to image file names (to represent individual, species, etc). This will result in
#a single column including all morphological characters per each file name
row.names(ogfile) <-ogfile[,1]
ogfile[,1] <- NULL

#Split the single column with characters into separate columns for 
#organization and analyses
split <- str_split(ogfile$V2, ";")
split_text <- str_split(ogfile$V2, ";") # preserve the character descriptions in this split

#Determine how many categories of characters are available based on the first column of the keyword file. 
#This step will determine how many vectors will be created. In our example, we have 
# A. Attributes, B. Leaf Architecture, and C. Damage Types

#Position and name of category divisions:
e <- c(which(!data[,1]==''))

print(as.character(data[e,1])) #will return the names of character categories, copy and paste to name new dataframes

#Attribute characters
att <- droplevels(data[e[1]:(e[2]-1),])

#Architectural characters
arc <- droplevels(data[e[2]:(e[3]-1),])

#Damage types
dam <- droplevels(data[e[3]:length(data[,1]),])

############################################## ATTRIBUTE MATRIX ############################################

########This section of the code will create a vector that will be used to name the columns in the final matrix.
##Each row, with the exception those referring to damage types, will include only one number. 

#Identify characters with multiple states and substates (e.g, 3.2.1)
key3 <- gsub("\\..*",'', att[,4])
m <- unique(key3[!key3==""])

#For characters identified in previous step, select the second column as column names included in dataframe
key2 <- gsub("\\..*",'', att[,3])
n <- att[key2%in%m,]

#Identify character states with no substates
key1 <- gsub("\\..*",'', att[,2])

#Select values in first column as column names for characters with no substates
h <- att[!key1%in%m,2]
h <-h[!h=='']

#Compile all character states into a vector that will name the columns in the final matrix

at <- c(levels(h))
at <-at[!at=='']

#To store character data into the new columns, create new dataframe with num columns
#corresponding  with number of characters used in Adobe Bridge. Look through the "split" file 
#and choose the highest number of characters found in the list.
#Create new dataframe 

atmatrix <- data.frame(matrix(nrow=nrow(ogfile), ncol=length(at)))
row.names(atmatrix) <-row.names(ogfile)
colnames(atmatrix) <- sub("^\\S+\\s+", '', at)
at1 <- strsplit(at, "\\.") #Split column names including numeral and character description to use numeral for reference


after_char <- function(string, split="\\."){
  str_split(string, split, simplify = TRUE)[,2]
}

texts_with_num <- function(start_num, all_texts){
  relevant <- all_texts[startsWith(all_texts, start_num)]
  relevant_clean <- after_char(relevant, "^\\S+\\s+")
  paste(relevant_clean, collapse = ", ")
}

get_texts <- function(strings_array, prefix="0") {
  with_pref <- strings_array[startsWith(strings_array, prefix)]
  texts <- after_char(with_pref)
  start_nums <- unique(substr(texts, 1, 1))
  
  out_list <- list()
  for (n in start_nums){
    out_list[[n]] <- texts_with_num(n, texts)
  }
  out_list
}

### Fill Attribute Matrix with specimen attributes 

for (k in 1:length(split)){
  start_zero_texts <- get_texts(split[[k]], "0")
  
  for (j in 1:length(at)) {
    if (length(start_zero_texts[[as.character(j)]]>0)){
    
    atmatrix[k,j] <- start_zero_texts[[as.character(j)]]
    
  }
  }
}

# Export attribute matrix to a CSV
write.csv(atmatrix, file = "attribute_matrix.csv", na = " ")

############################################ CHARACTER MATRIX ###################################

#Sort each vector in split list by character. This section of code takes each vector created by 
#splitting the list of keywords into individual elements. It will take each element in the "split" list
#remove the text, and order the characters numerically.

################### Code below removes the text from the characters ########################

for (j in 1:length(split)) {
  split[[j]] <-sapply(strsplit(split[[j]], " "), "[[", 1)
  x <- strsplit(split[[j]], "\\.")
  max.length <- suppressWarnings(max(sapply(x, function(j) max(nchar(j)))))
  y <- lapply(x, function(j) sprintf(as.numeric(j), fmt = paste0("%0", max.length, "d")))
  y <- sapply(y, paste, collapse = ".")
  split[[j]] <- split[[j]][order(y)]
}

for (j in 1:length(split)){
  
}


### Notes: nchar takes a character vector as an argument and return a vector whose elements are the sizes of the corresponding
### elements of x. 

#This section of the code will go by row, extract the Attribute keywords and store them in a separate attribute matrix

for(i in 1:length(split)) {
  
  split[[i]] <- split[[i]][split[[i]] != ""] # remove empty spaces in the character lists 
  a <- strsplit(split[[i]], "\\.") #split each semantic version numeral into individual numbers
  del_vec <- c()          #this vector will store the positions of all attributes within each character list
  
  for (n in 1:length(a)){  #for each element of the vector, check if an attribute or character (all atributes in data dictionary should begin with "0.n")
    if(a[[n]][1]==0) {       #Attributes have a "0" as the first value. This section identifies the attributes by position number, fills the attribute matrix and removes the attribute from the character list
      del_vec <- c(del_vec, n)
      a <- sapply(a, paste, collapse = ".")
      a <- strsplit(a, "\\.")
    }
    
  }
  print(del_vec)
  
  a[del_vec] <- NULL # delete from list a all the comments 
  split[[i]] <-a     # replace the list with a character only list to be organized next 
}


#This section of the code goes specimen by specimen, filling the character matrix with corresponding
#character states 

########This section of the code will create a vector that will be used to name the columns in the final matrix.
##Each row, with the exception those referring to damage types, will include only one number. 

#Identify characters with multiple states and substates (e.g, 3.2.1)
key3 <- gsub("\\..*",'', arc[,4])
m <- unique(key3[!key3==""])

#For characters identified in previous step, select the second column as column names included in dataframe
key2 <- gsub("\\..*",'', arc[,3])
y <- arc[key2%in%m,]

#Identify character states with no substates
key1 <- gsub("\\..*",'', arc[,2])

#Select values in first column as column names for characters with no substates
h <- arc[!key1%in%m,2]
h <-h[!h=='']

#Compile all character states into a vector that will name the columns in the final matrix
ch <- c(as.character(h), as.character(y[,3]))

#Order character names in numerical order
for (j in 1:length(ch)) {
  x <- strsplit(ch, "\\.")
  max.length <- max(sapply(x, function(j) max(nchar(j))))
  y <- lapply(x, function(j) suppressWarnings(sprintf(as.numeric(j), fmt = paste0("%0", max.length, "d"))))
  y <- sapply(y, paste, collapse = ".")
  ch <- ch[order(y)]
}

#To store character data into the new columns, create new dataframe with num columns
#corresponding  with number of characters used in Adobe Bridge. Look through the "split" file 
#and choose the highest number of characters found in the list.
#Create new dataframe 

charmatrix <- data.frame(matrix(nrow=nrow(ogfile), ncol=length(ch)))
row.names(charmatrix) <-row.names(ogfile)
#colnames(charmatrix) <- ch
colnames(charmatrix) <- sub("^\\S+\\s+", '', ch)
char1 <- strsplit(ch, "\\.") #Split column names including numeral and character description to use numeral for reference


#Fill character matrix, first by characters that can only have one character state based on 
#checklist 
for (i in 1:length(split)){
  m <- split[[i]]    # Morphotype processed at this time
  s1 <- c()       #Will store the positions of with only one possible state
  s2 <- c()       #Will store the positions of characters with two possible states
  
  
  if (length(m)>0){
    for (b in 1:length(m)) {
      
      if (length(m[[b]])==2) {
        s1 <- c(s1, b)   #positions of characters with one possible state
      }
      state1 <- m[s1]  #list of characters with only one possible state
      
      
      
      if (length(m[[b]])==3){
        s2 <-c(s2, b)
      }
      state2 <- m[s2]  #list of characters two possible states
      
    }
  }
  
  vv <- do.call(rbind.data.frame, state1)
  names(vv) <- c("v1", "v2")
  vv
  vvv <-vv %>%
    dplyr::group_by(v1) %>%
    dplyr::summarise(v3 = paste0(v2, collapse = ",")) %>% 
    mutate(v1 = as.character(v1))
  w <- lapply(as.list(1:dim(vvv)[1]), function(x) as.character(vvv[x[1],]))
  state1 <- w
  
  ###Merge characters that present multiple states into a single cell
  ##Two state characters
  if (length(state2)>0){
  ww <- do.call(rbind.data.frame, state2)
  names(ww) <- c("w1", "w2", "w3")
  ww
  www <-ww %>%
    dplyr::group_by(w1, w2) %>%
    dplyr::summarise(w4 = paste0(w3, collapse = ",")) %>% 
    mutate(w1 = as.character(w1))
  r <- lapply(as.list(1:dim(www)[1]), function(x) as.character(www[x[1],]))
  state2 <- r
  }
  ###Transferring character states to corresponding columns in character matrix 
  #Transfer characters with a single possible character state 
  #(not necessary for simple characters but will be useful in characters with more than one state)  
  for (c in 1:length(state1)){
    for (d in 1:length(char1)){
      
      if (state1[[c]][1]== char1[[d]][1]){
        
        charmatrix[i,d] <- state1[[c]][2]
      }}}
  
  ### Transfer characters with two possible states in matrix
  if (length(state2)>0){ 
    
    for (c in 1:length(state2)){
      for (d in 1:length(char1)){
        
        if (state2[[c]][1]== char1[[d]][1] && state2[[c]][2]== char1[[d]][2]){
          
          
          charmatrix[i,d] <- state2[[c]][3]
        }}}}
}


# Export character matrix to a CSV
write.csv(charmatrix, file = "character_matrix.csv", na = " ")

## This section of the code will export the finished character matrix as a CSV file. 

################################ DAMAGE TYPE MATRIX ################################

########This section of the code will create a vector that will be used to name the columns in the final matrix.
##Each row, with the exception those referring to damage types, will include only one number. 

#Select column containing damage types
g <- which(!dam[,2]=="")
n <- c(as.character(dam[g,2]))

#To store damage type data into new columns, create new dataframe with num columns
#corresponding  with number of damage type categories used in Bridge. 

damtmatrix <- data.frame(matrix(nrow=nrow(ogfile), ncol=length(n)))
row.names(damtmatrix) <-row.names(ogfile)
#colnames(damtmatrix) <- n
colnames(damtmatrix) <- sub("^\\S+\\s+", '', n)
dam1 <- strsplit(n, "\\.") #Split column names including numeral and character description to use numeral for reference


#Fill character matrix, first by characters that can only have one character state based on 
#checklist 
for (i in 1:length(split)){
  m <- split[[i]]    # Morphotype processed at this time
  s1 <- c()       #Will store the positions of with only one possible state
  s2 <- c()       #Will store the positions of characters with two possible states
  
  
  if (length(m)>0){
    for (b in 1:length(m)) {
      
      if (length(m[[b]])==2) {
        s1 <- c(s1, b)   #positions of characters with one possible state
      }
      state1 <- m[s1]  #list of characters with only one possible state
      
      
      if (length(m[[b]])==3){
        s2 <-c(s2, b)
      }
      state2 <- m[s2]  #list of characters two possible states
    }
  }
  
  ###Merge characters that present multiple states into a single cell
  ##One state characters
  vv <- do.call(rbind.data.frame, state1)
  names(vv) <- c("v1", "v2")
  vv
  vvv <-vv %>%
    dplyr::group_by(v1) %>%
    dplyr::summarise(v3 = paste0(v2, collapse = ",")) %>% 
    mutate(v1 = as.character(v1))
  w <- lapply(as.list(1:dim(vvv)[1]), function(x) as.character(vvv[x[1],]))
  state1 <- w
  
  
  ###Transferring character states to corresponding columns in character matrix 
  #Transfer characters with a single possible character state 
  #(not necessary for simple characters but will be useful in characters with more than one state)  
  for (c in 1:length(state1)){
    for (d in 1:length(dam1)){
      
      if (state1[[c]][1]== dam1[[d]][1]){
        damtmatrix[i,d] <- state1[[c]][2]
      }}}
}

# Export damage type matrix to a CSV
write.csv(damtmatrix, file = "damagetype_matrix.csv", na = " ")

###############################################################################################
